# Supplementary material for: Experimental evolution of environmental tolerance, acclimation, and physiological plasticity in a randomly fluctuating environment
Source: Evol Lett. 2022 Dec 7;6(6):522–36. doi: 10.1002/evl3.306 (PMC9783450; doi:10.1002/evl3.306)
Supplement: Supplementary file 2 — Supplementary Table 1: Effect of constant salinity on total growth, apparent growth and apparent death ratio, in all acclimation x assay salinities. Supplementary Table 2: Influence of evolutionary treatment (salinity mean, variance, autocorrelation and predictability) on total growth, apparent growth, and apparent death ratio in all acclimation x assay salinities. Supplementary Table 3: Linear regressions of intracellular, extracellular and total glycerol content (scaled per cell) on the parameters of the evolutionary treatment (mean, variance, autocorrelation and predictability). Supplementary Table 4: Partitioning of variation in intracellular glycerol content. Supplementary Table 5: Partitioning of variation in extracellular glycerol content. [file EVL3-6-522-s002.xlsx]

## Sheet: Supplementary Table 1
			Total growth rate R (/days)			Apparent growth rate r (/days)			Apparent logit death ratio d
	S1	S2	Intercept (2,4M)	Salinity (constant)	P-value	Intercept (2,4M)	Salinity (constant)	P-value	Intercept (2,4M)	Salinity (constant)	P-value
	0.1	0.1	1.4257	0.323675	0.0235304	1.43303	0.324905	0.020895	-4.33708	0.674197	0.0465135
	0.1	0.5	2.18287	-0.114623	0.580165	2.19664	-0.117016	0.567083	-3.57435	-0.202327	0.537695
	0.1	1.1	0.244699	0.327643	0.0817278	0.411791	0.193879	0.303426	-1.87865	-0.909705	6.18141e-05
	0.1	1.8	-1.58129	0.952705	1.95015e-07	-1.20317	0.859229	2.46671e-06	-0.778644	-0.322457	0.13276
	0.1	2.4	-3.28211	0.738164	5.50684e-05	-2.88497	0.510271	0.00448295	-0.779904	-0.646449	0.00308717
	0.1	3	-4.69924	-0.119776	0.663147	-3.97942	-0.828525	0.00134317	-0.311599	-0.841409	0.000265105
	0.1	3.7	NA	NA	NA	NA	NA	NA	0.0841855	-1.02671	8.3296e-05
	0.1	4.3	-4.42096	1.90783	3.50384e-05	-3.1141	1.05896	0.0322252	0.269168	-1.24804	7.93838e-06
	0.5	0.1	1.28421	0.0363812	0.813265	1.28847	0.0334666	0.825207	-4.61294	-0.443319	0.18292
	0.5	0.5	1.93229	-0.00215787	0.988803	1.93836	-0.00428512	0.97738	-4.59943	-0.491237	0.165681
	0.5	1.1	1.94608	-0.109706	0.47823	1.95565	-0.11018	0.469163	-3.90716	-0.238826	0.387256
	0.5	1.8	1.25709	-0.0532909	0.733732	1.37737	-0.0123856	0.93627	-2.01532	0.130563	0.499868
	0.5	2.4	0.0906311	-0.0680895	0.629057	0.314533	-0.107672	0.445585	-1.31424	-0.0462455	0.779969
	0.5	3	-2.26159	-0.287707	0.0571718	-1.80972	-0.219513	0.142177	-0.61088	0.251075	0.113773
	0.5	3.7	-3.58141	0.397984	0.00200881	-3.38253	0.267531	0.0353123	-0.319979	0.232559	0.123866
	0.5	4.3	-4.61908	0.53394	0.00147572	-3.81887	0.663191	0.00053885	-0.413057	0.0793127	0.590383
	1.1	0.1	1.22931	0.0843233	0.582956	1.24347	0.0827619	0.583999	-3.64384	-0.288392	0.264966
	1.1	0.5	2.01078	-0.0704651	0.659397	2.01391	-0.0697793	0.657228	-5.07111	0.132492	0.769538
	1.1	1.1	2.21482	-0.140565	0.369391	2.21877	-0.138722	0.367961	-4.83286	0.75983	0.138788
	1.1	1.8	1.94534	-0.0949423	0.549095	1.96218	-0.0859848	0.580286	-4.3455	0.304411	0.422531
	1.1	2.4	1.60974	-0.00280792	0.985709	1.63426	0.0123103	0.936269	-3.7099	1.16671	0.00504186
	1.1	3	0.654552	-0.0801674	0.6229	0.752961	-0.0345313	0.83079	-2.2633	1.11583	8.14517e-06
	1.1	3.7	-0.535361	0.146052	0.331936	-0.221717	0.27556	0.0705188	-1.30225	0.885507	1.54876e-06
	1.1	4.3	-1.82775	0.0461994	0.73213	-1.50423	0.0978415	0.493489	-0.953806	0.723545	7.07059e-06
	1.8	0.1	1.56286	0.134036	0.354158	1.57438	0.129499	0.363222	-3.88343	-0.221025	0.440266
	1.8	0.5	2.293	0.0336415	0.829798	2.29601	0.0342845	0.823714	-4.83231	0.31678	0.483532
	1.8	1.1	2.44923	0.0249153	0.87226	2.45436	0.0254529	0.867492	-4.75921	0.138938	0.728393
	1.8	1.8	2.27727	0.117824	0.444339	2.28046	0.116152	0.443436	-5.73207	-0.317245	0.569166
	1.8	2.4	2.11768	0.181411	0.227845	2.12246	0.179207	0.225545	-4.76328	-0.327421	0.396768
	1.8	3	1.3421	0.178553	0.251247	1.34609	0.180435	0.238649	-5.2635	0.577219	0.329809
	1.8	3.7	0.515388	0.291848	0.059482	0.518659	0.294239	0.0532307	-5.75288	2.46491	0.0598542
	1.8	4.3	-0.106679	0.399427	0.0119959	-0.0993931	0.402346	0.0100663	-4.12354	0.737476	0.0680521
	2.4	0.1	1.48662	0.2078	0.327979	1.50043	0.200426	0.337344	-3.53466	-0.500988	0.157948
	2.4	0.5	2.2877	0.158826	0.296797	2.29409	0.153514	0.30542	-4.97598	-0.867958	0.0273192
	2.4	1.1	2.4617	0.126836	0.406111	2.46388	0.127416	0.395899	-5.27325	0.341807	0.546938
	2.4	1.8	2.32826	0.216166	0.151437	2.33054	0.216865	0.143298	-5.00435	0.334708	0.500198
	2.4	2.4	2.11098	0.248869	0.0931171	2.11455	0.247382	0.0894518	-5.0737	-0.0966778	0.833919
	2.4	3	1.49963	0.249322	0.0982885	1.50161	0.247326	0.0953858	-6.38227	-0.599863	0.407669
	2.4	3.7	0.687143	0.46975	0.00217514	0.689503	0.469106	0.0018633	-5.7598	-0.299663	0.592929
	2.4	4.3	0.159726	0.529977	0.00054167	0.164138	0.527762	0.000464623	-4.91039	-0.334647	0.385436
	2.4	4.7	-0.205945	0.947433	9.66068e-05	-0.204106	0.943462	7.8236e-05	-6.04844	-0.871304	0.266619
	3.7	0.5	2.21766	0.319629	0.0324408	2.23451	0.308554	0.0361138	-3.99027	-0.600577	0.0340251
	3.7	1.1	2.40829	0.273868	0.0724361	2.41635	0.260094	0.0823198	-4.71671	-0.635277	0.0723134
	3.7	1.8	2.23083	0.312631	0.0402587	2.23499	0.309085	0.0391931	-4.50107	-0.505374	0.117991
	3.7	2.4	2.09132	0.296234	0.0479564	2.09622	0.289629	0.0491124	-4.90887	-0.207076	0.604191
	3.7	3	1.54195	0.333612	0.0264787	1.54899	0.326189	0.027205	-4.48255	-0.0926197	0.798596
	3.7	3.7	0.732103	0.46032	0.00255404	0.736617	0.455254	0.00240236	-4.27918	-0.33234	0.281299
	3.7	4.3	0.20994	0.461117	0.00285868	0.21624	0.460862	0.00244206	-3.94374	0.403248	0.203622
	3.7	4.7	-0.110176	0.581715	0.000147404	-0.108288	0.58283	0.000109957	-5.04749	0.354525	0.472118
	3	0.5	2.2166	0.322426	0.0335705	2.22581	0.317976	0.0333218	-4.30172	-0.640077	0.0350253
	3	1.1	2.44753	0.250467	0.0964329	2.44944	0.249013	0.0928699	-5.45928	-1.01489	0.0304063
	3	1.8	2.2376	0.241523	0.109361	2.23993	0.238878	0.107322	-5.76709	-0.309734	0.58142
	3	2.4	2.04537	0.262706	0.0794164	2.04674	0.260456	0.0769146	-5.50002	-1.07502	0.02325
	3	3	1.52686	0.361867	0.0162647	1.53009	0.363508	0.0140363	-5.28761	0.353345	0.534654
	3	3.7	0.715315	0.455787	0.00221955	0.71814	0.453777	0.00195576	-5.30866	-0.877934	0.0480266
	3	4.3	0.172946	0.522181	0.000677226	0.175102	0.522731	0.000545912	-5.29696	0.284966	0.580865
	3	4.7	-0.187792	0.604668	0.000152426	-0.182507	0.604549	0.000120127	-4.86938	-0.155375	0.69146
	4.3	0.5	2.31624	0.217072	0.142203	2.332	0.213522	0.143349	-3.86379	-0.385211	0.143151
	4.3	1.1	2.48466	0.201419	0.187123	2.49218	0.197025	0.189443	-4.22846	-0.807841	0.00717908
	4.3	1.8	2.3075	0.301967	0.0495987	2.30913	0.299587	0.0475656	-6.09733	-1.55885	0.0129552
	4.3	2.4	2.13178	0.273382	0.0727853	2.13751	0.270945	0.0706053	-4.22206	-0.213902	0.492496
	4.3	3	1.60726	0.329529	0.0298946	1.61371	0.32883	0.0277385	-4.58693	-0.5941	0.0763423
	4.3	3.7	0.767949	0.440364	0.00477213	0.772723	0.436872	0.0044231	-4.91822	-0.853441	0.0224811
	4.3	4.3	0.25034	0.440215	0.00576965	0.254759	0.438003	0.00521221	-4.24289	-0.201723	0.519655
	4.3	4.7	-0.27198	0.40636	0.00938913	-0.268224	0.40648	0.00820188	-4.85067	0.242668	0.580662
	4.7	0.5	2.292	0.00901271	0.957648	2.32183	0.0169673	0.919445	-3.20962	0.233298	0.380721
	4.7	1.1	2.6576	0.175338	0.236755	2.67156	0.176196	0.228563	-4.07294	-0.102373	0.711571
	4.7	1.8	2.3823	0.209449	0.168144	2.38839	0.210809	0.158583	-4.66421	-0.0225617	0.949676
	4.7	2.4	2.18224	0.230314	0.129328	2.20039	0.237611	0.111943	-4.54623	0.139108	0.708639
	4.7	3	1.6673	0.309605	0.042968	1.67644	0.306525	0.0418342	-4.32305	-0.202818	0.508891
	4.7	3.7	0.923108	0.501143	0.00117816	0.935235	0.504217	0.000937541	-4.06524	0.219742	0.451893
	4.7	4.3	0.337469	0.42098	0.008411	0.347791	0.422227	0.00729166	-4.04763	0.0560575	0.850372
	4.7	4.7	0.134635	0.472365	0.00293488	0.140215	0.472899	0.00248963	-4.81307	0.210123	0.597402

## Sheet: Supplementary Table 2
			Total growth rate									Apparent death logit ratio
			Intercept	Mean		Variance		Autocorrelation		Predictability		Intercept	Mean		Variance		Autocorrelation		Predictability
	S1	S2	Estimate	Estimate	P-value	Estimate	P-value	Estimate	P-value	Estimate	P-value	Estimate	Estimate	P-value	Estimate	P-value	Estimate	P-value	Estimate	P-value
	0.1	0.1	1.72667	0.338834	0.0115272	0.25207	0.231787	-0.0041115	0.993244	0.268656	0.708961	-4.14888	3.45889	0.0115365	0.681988	0.023466	-0.0591975	0.884376	-4.66592	0.0164585
	0.1	0.5	2.23847	-0.107512	0.56947	0.0803336	0.703478	0.139592	0.773879	-0.206711	0.774262	-3.60574	1.1793	0.237617	-0.286704	0.303697	-0.311872	0.39467	-2.1802	0.150054
	0.1	1.1	0.399719	0.274113	0.11506	0.190498	0.349305	0.376353	0.479626	-0.36432	0.658144	-1.86202	-1.24496	0.0619592	-0.911234	1.50041e-05	-0.294902	0.251286	1.46347	0.183374
	0.1	1.8	-1.60152	0.901169	1.59873e-08	0.166436	0.382992	1.69669	0.00201389	-1.98076	0.0265671	-1.05397	-0.213263	0.699854	-0.434584	0.0410785	-0.235974	0.31405	-0.146968	0.863443
	0.1	2.4	-3.21624	0.817059	4.33458e-08	0.335073	0.100147	1.26683	0.00833133	-2.6147	0.00305955	-0.769563	-0.136857	0.797262	-0.699216	0.0010956	-0.00852588	0.970372	-0.0710267	0.930292
	0.1	3	-4.30734	0.101078	0.625292	0.659704	0.00153836	0.939695	0.0497637	-2.58657	0.00277763	-0.475869	-0.629344	0.229882	-0.841408	0.00019952	-0.260818	0.240403	0.161947	0.841381
	0.1	3.7	-6.08427	2.27111	2.41204e-08	-1.36682	3.16062e-08	-0.180269	0.685527	2.52275	0.00183582	-0.320044	-0.912599	0.0792113	-1.15712	1.42003e-05	-0.39556	0.0732421	0.473723	0.559825
	0.1	4.3	-5.72425	1.09258	0.00499933	-1.17842	3.10636e-07	0.273156	0.630721	0.442544	0.575249	0.40043	-1.44374	0.00559639	-1.28371	2.24467e-06	0.0739728	0.74052	0.200155	0.80316
	0.5	0.1	1.42585	0.0119661	0.934236	0.171543	0.365023	0.0758112	0.873677	0.0796261	0.909646	-4.54116	-0.120418	0.930156	-0.603469	0.109111	0.413371	0.47312	-1.05013	0.62005
	0.5	0.5	2.09186	-0.0219631	0.879441	0.189169	0.322474	0.27655	0.56048	-0.315667	0.647807	-4.85722	-0.229462	0.871591	-0.573625	0.111847	-0.157724	0.778052	-0.396681	0.855774
	0.5	1.1	2.15764	-0.13208	0.364528	0.243107	0.205437	0.302717	0.518924	-0.378716	0.582329	-3.38156	1.36122	0.159137	-0.00939179	0.970666	0.262871	0.437102	-1.6417	0.242146
	0.5	1.8	1.10144	-0.109263	0.444179	-0.0321297	0.862421	0.0760648	0.87257	-0.119312	0.865248	-1.48302	-0.76361	0.206569	0.183245	0.279994	0.229969	0.312548	1.28493	0.172985
	0.5	2.4	-0.281749	-0.0832816	0.504056	-0.208709	0.244616	0.367885	0.435186	-1.02581	0.168476	-0.794133	-0.473025	0.371398	-0.0732745	0.637288	0.385273	0.0682838	0.986502	0.215805
	0.5	3	-1.7815	-0.280005	0.0382459	0.60739	0.000553217	0.765756	0.100068	-1.84061	0.0142147	-0.509767	-0.455672	0.375043	0.246736	0.112993	0.054394	0.785226	0.858585	0.269917
	0.5	3.7	-4.2187	0.335102	0.000681137	-0.0721586	0.719816	2.31556	5.20029e-05	-3.468	0.00064553	-0.143281	-0.550649	0.272261	0.236336	0.113391	0.114417	0.562308	1.03305	0.170368
	0.5	4.3	-4.82753	0.510709	0.000254958	0.218489	0.17284	2.50846	1.23874e-06	-4.5613	5.25018e-09	-0.0391555	-1.29903	0.00273474	0.0109058	0.939522	0.369875	0.0462474	2.26955	0.000474791
	1.1	0.1	1.46827	0.0690967	0.635929	0.244717	0.195793	0.0245868	0.959523	0.0195791	0.978111	-4.97507	0.491099	0.720149	-0.313279	0.264618	-1.16043	0.0138146	-0.511181	0.801047
	1.1	0.5	2.30363	-0.0610011	0.684534	0.303112	0.114839	0.217061	0.646116	-0.357602	0.6073	-5.28216	4.53231	0.0295199	0.206257	0.684473	-0.00162889	0.997825	-5.24601	0.0608133
	1.1	1.1	2.48999	-0.127224	0.388491	0.280493	0.144938	0.168652	0.718323	-0.320218	0.64373	-4.60528	2.62805	0.080948	0.636853	0.161427	0.146154	0.762989	-3.46648	0.108921
	1.1	1.8	2.20172	-0.0962198	0.518238	0.274245	0.152147	0.268702	0.566076	-0.383015	0.577819	-4.42864	-0.219906	0.84452	0.343441	0.367918	-0.0469447	0.9156	1.06069	0.522213
	1.1	2.4	1.691	0.00249334	0.986308	0.126261	0.508619	0.0901389	0.844995	-0.261988	0.700904	-3.03709	0.321807	0.67144	0.989545	0.00181464	0.340857	0.297019	-0.285938	0.808415
	1.1	3	0.820671	-0.0945997	0.530117	0.225703	0.231713	0.220958	0.626995	-0.380346	0.571267	-1.94328	0.415894	0.507057	1.08327	1.7188e-06	0.176803	0.487	-0.184021	0.85079
	1.1	3.7	-0.45243	0.100928	0.464796	0.193389	0.296547	0.22769	0.616676	-0.231932	0.729878	-1.11551	0.119046	0.835623	0.905787	7.98538e-08	-0.0941363	0.656886	-0.276845	0.759435
	1.1	4.3	-1.36347	0.00904139	0.940022	0.654167	0.000218391	0.714663	0.0971056	-2.13332	0.00120541	-0.685119	-0.78378	0.128153	0.810539	1.65458e-07	-0.163811	0.426932	1.52315	0.0532267
	1.8	0.1	1.76414	0.121301	0.380174	0.191572	0.313246	0.337923	0.489433	-0.290966	0.689782	-3.92335	2.49458	0.0413575	-0.245528	0.403395	0.0339709	0.933368	-4.35173	0.0186918
	1.8	0.5	2.55253	0.0332547	0.823549	0.243517	0.202722	0.514382	0.283303	-0.668577	0.347656	-5.90832	-1.64929	0.331132	0.322641	0.495655	-0.989723	0.142236	2.88662	0.272409
	1.8	1.1	2.70421	0.0202592	0.892049	0.217726	0.263604	0.443401	0.353797	-0.690131	0.331463	-4.37642	1.69801	0.308576	-0.0140293	0.971945	0.44558	0.437405	-7.82543	0.0265027
	1.8	1.8	2.50368	0.105147	0.478914	0.194375	0.316126	0.349328	0.467672	-0.423295	0.551154	-4.92136	-0.179078	0.90176	-0.08502	0.869294	0.582803	0.32973	0.460578	0.828683
	1.8	2.4	2.05979	0.171558	0.228643	-0.0485515	0.798642	0.416178	0.385361	-0.626504	0.373974	-4.91405	0.181037	0.90581	-0.347794	0.413193	0.0571608	0.923616	-1.84741	0.454341
	1.8	3	1.50862	0.165295	0.261663	0.174873	0.356169	0.380391	0.418503	-0.65782	0.342766	-4.74359	-0.228659	0.858531	0.502663	0.377697	0.5742	0.311659	0.283563	0.890603
	1.8	3.7	0.714267	0.276864	0.0594428	0.202759	0.288139	0.598091	0.203157	-0.948972	0.167923	-4.08285	-0.0839904	0.942938	1.58073	0.0323595	0.95479	0.106314	-2.10075	0.357465
	1.8	4.3	0.149342	0.355191	0.0174165	0.297728	0.117685	0.596061	0.21054	-0.9152	0.180398	-4.24442	0.0724693	0.945017	0.760554	0.0627298	-0.102993	0.806401	-0.600384	0.726866
	1.8	4.7	-0.442227	4.13733	0.0429216	-0.422188	0.199621	1.82482	0.00802752	-0.61514	0.623621	-3.3042	-5.41022	0.000413234	-17.9238	5.58029e-07	1.04911	0.147668	-2.30858	0.417898
	2.4	0.1	1.8849	0.233641	0.256374	0.356246	0.11636	0.132879	0.798364	0.146875	0.856731	-4.30979	0.0291515	0.980466	-0.579597	0.132219	-0.577297	0.274575	-0.760279	0.696152
	2.4	0.5	2.56927	0.147531	0.311568	0.271089	0.154967	0.298944	0.543143	-0.219015	0.761754	-4.75693	-0.689992	0.64684	-0.933901	0.0247386	0.381706	0.572513	-1.35649	0.585814
	2.4	1.1	2.76095	0.111598	0.442283	0.306792	0.105196	0.465733	0.337489	-0.488714	0.496293	-6.20302	-2.61022	0.141806	0.0888429	0.855332	-1.03932	0.167991	5.14314	0.0538936
	2.4	1.8	2.57144	0.204001	0.152869	0.258744	0.172032	0.35274	0.467165	-0.293281	0.681468	-5.65748	1.57963	0.384387	0.135673	0.777758	-0.550042	0.388048	-0.692604	0.78355
	2.4	2.4	2.15527	0.241077	0.0819018	0.0872087	0.642947	0.435602	0.362805	-0.474579	0.498806	-5.51433	-0.687024	0.677331	-0.364389	0.387212	-0.457883	0.484588	1.00753	0.689767
	2.4	3	1.58273	0.230491	0.103823	0.120636	0.520531	0.362575	0.447071	-0.451516	0.515758	-5.56874	-4.05652	0.00944131	-0.763905	0.199039	0.588604	0.51728	5.43822	0.0281459
	2.4	3.7	0.76099	0.432458	0.00256781	0.128931	0.486908	0.524481	0.276865	-0.476474	0.497765	-6.06428	-4.69097	0.00784293	-0.165886	0.754355	-0.465488	0.585319	6.73088	0.0180381
	2.4	4.3	0.250662	0.499572	0.000469189	0.152469	0.41361	0.340747	0.477425	-0.39841	0.564034	-4.68604	5.19799	0.124515	-0.276145	0.477854	0.173077	0.813368	-24.7665	0.0511988
	2.4	4.7	-0.040111	0.946238	5.20766e-05	0.15128	0.516149	0.242606	0.629905	-0.0841512	0.911643	-5.67265	-0.371007	0.846765	-0.675537	0.31364	0.00287937	0.997457	1.1006	0.705214
	3.7	0.5	2.67544	0.285795	0.0529554	0.395449	0.0414617	0.0563588	0.908405	-0.0411742	0.954608	-3.95888	0.22547	0.840158	-0.669286	0.0148944	0.00486197	0.991085	-2.5206	0.169266
	3.7	1.1	2.83021	0.23796	0.113201	0.363985	0.0629997	0.401818	0.406414	-0.617989	0.386977	-4.61417	-0.776216	0.528933	-0.824831	0.0336084	0.445256	0.45329	0.49514	0.79193
	3.7	1.8	2.65302	0.26918	0.072569	0.374271	0.0546324	0.147633	0.760337	-0.157365	0.825307	-4.8229	-1.35313	0.328163	-0.5217	0.10726	-0.310193	0.565269	0.425062	0.848511
	3.7	2.4	2.23424	0.264038	0.0681174	0.129009	0.501991	0.243895	0.613032	-0.373873	0.596358	-4.88918	0.20162	0.889446	-0.23231	0.59264	0.235425	0.687901	-0.696959	0.756949
	3.7	3	1.78266	0.310801	0.0329188	0.21517	0.261913	0.183597	0.701917	-0.39772	0.573002	-5.42294	0.401363	0.807167	-0.0610202	0.863501	-1.00755	0.0696189	-0.351556	0.884984
	3.7	3.7	1.08193	0.418796	0.00489273	0.322157	0.0916898	0.328984	0.499358	-0.413905	0.560424	-4.89377	1.23107	0.435885	-0.351179	0.262501	-0.583719	0.260726	-3.22162	0.198131
	3.7	4.3	0.554176	0.417303	0.00562982	0.317233	0.0949069	0.161837	0.738456	-0.26943	0.704639	-4.58124	-1.16638	0.375189	0.457752	0.170065	-0.588025	0.220916	-0.333972	0.88377
	3.7	4.7	0.180382	0.535981	0.000361703	0.252126	0.190613	-0.225718	0.644626	0.46076	0.51982	-5.06462	-0.830941	0.555716	0.4607	0.382714	0.0753701	0.896883	1.27965	0.557159
	3	0.5	2.63311	0.310904	0.0335453	0.392237	0.0378272	0.0184807	0.970091	0.158742	0.828452	-5.02815	0.0945729	0.944886	-0.778035	0.0140777	-0.535535	0.322081	0.303258	0.880166
	3	1.1	2.80926	0.231907	0.108374	0.354334	0.0601371	0.408258	0.397993	-0.47367	0.511116	-5.42849	1.05817	0.575041	-0.881498	0.0290122	-0.217429	0.750065	-1.72229	0.516217
	3	1.8	2.61967	0.223806	0.1239	0.360646	0.0581501	0.292899	0.54545	-0.332621	0.641282	-5.17771	-1.19912	0.488791	-0.241744	0.641034	0.386731	0.603312	-0.752842	0.801259
	3	2.4	2.21239	0.24383	0.0855818	0.186944	0.319758	0.290243	0.545305	-0.535318	0.44764	-5.69522	0.946542	0.647318	-0.995008	0.0163357	-0.431628	0.565406	-1.68751	0.562724
	3	3	1.64524	0.340221	0.0175725	0.129848	0.489521	0.325413	0.492918	-0.536698	0.441296	-4.85412	0.290181	0.845048	0.29564	0.557429	0.237949	0.68019	-1.65292	0.500039
	3	3.7	0.9504	0.426046	0.00255012	0.261601	0.159539	0.295137	0.541164	-0.459588	0.515373	-5.22212	-1.19984	0.40523	-0.703995	0.0667845	-0.197726	0.749984	1.7131	0.425997
	3	4.3	0.402583	0.480428	0.000862372	0.284459	0.122024	0.325256	0.503457	-0.539792	0.446777	-5.72134	1.02696	0.587424	0.350885	0.479689	-0.547376	0.406438	-0.587537	0.829232
	3	4.7	0.0794086	0.582029	0.000165405	0.235618	0.219165	0.128842	0.789036	0.00054019	0.99939	-5.59471	3.99727	0.103025	-0.141577	0.715624	-0.762768	0.235474	-5.89819	0.0869206
	4.3	0.5	2.84977	0.185099	0.202015	0.48708	0.0104493	0.0445411	0.928539	-0.209601	0.774286	-4.10227	0.372379	0.703227	-0.432291	0.101468	-0.152757	0.696924	0.380405	0.790952
	4.3	1.1	2.98095	0.164675	0.271681	0.4461	0.022856	0.316617	0.51575	-0.642348	0.374075	-4.3507	1.85838	0.178127	-0.766198	0.00917457	-0.174867	0.713766	-4.64437	0.0324628
	4.3	1.8	2.76937	0.255203	0.0923143	0.407667	0.0362345	0.360859	0.45905	-0.495903	0.489618	-4.89692	-1.05905	0.488555	-1.1687	0.00604453	0.545013	0.428797	0.185775	0.935192
	4.3	2.4	2.40408	0.216688	0.143124	0.259543	0.176393	0.233802	0.630195	-0.496829	0.487405	-4.7392	-1.81582	0.140095	-0.152496	0.599083	-0.710043	0.133776	1.42465	0.462694
	4.3	3	1.93981	0.290918	0.0490012	0.303247	0.114986	0.215243	0.6548	-0.387544	0.585144	-5.13162	-3.06945	0.0303991	-0.495677	0.0995732	-0.817126	0.152062	2.53737	0.27192
	4.3	3.7	1.16771	0.386525	0.0117303	0.356513	0.0639741	0.127564	0.792484	-0.158427	0.824478	-5.09342	0.834271	0.61143	-0.800722	0.0204821	-0.318686	0.587523	-2.31528	0.352843
	4.3	4.3	0.651937	0.395718	0.0105477	0.381628	0.0438575	3.97502e-05	0.999936	0.15674	0.828071	-4.64251	2.65799	0.096079	-0.171213	0.582511	-0.444698	0.346833	-5.23643	0.0358705
	4.3	4.7	0.305262	0.365913	0.0176554	0.519966	0.00650894	-0.184864	0.709267	0.553455	0.460242	-4.92708	0.57982	0.705141	0.14992	0.700406	-0.267195	0.624321	-2.3343	0.358433
	4.7	0.5	2.87147	-0.0155489	0.924389	0.522335	0.0158201	-0.0157604	0.975151	-0.0269136	0.971492	-4.37233	0.429392	0.684663	0.143973	0.597288	-1.05961	0.012806	-0.782487	0.639233
	4.7	1.1	3.03631	0.125058	0.38234	0.378148	0.0537741	-0.0148075	0.976426	-0.0642856	0.929891	-4.30365	1.44457	0.22837	-0.28929	0.344092	0.0569097	0.905961	-2.38287	0.195005
	4.7	1.8	2.74648	0.150499	0.304386	0.368301	0.0642182	0.154193	0.75902	-0.23435	0.751002	-5.04659	0.969451	0.496114	0.0153362	0.963501	-0.525152	0.306599	-0.544646	0.786967
	4.7	2.4	2.47809	0.182674	0.207934	0.314888	0.109026	0.138181	0.784234	-0.137532	0.852406	-4.83932	0.558043	0.660946	0.108029	0.772113	-0.250866	0.620057	-0.379829	0.842058
	4.7	3	1.95992	0.264101	0.0722641	0.295202	0.127348	0.125264	0.799692	-0.157441	0.828559	-5.03532	0.410289	0.754819	-0.444071	0.192265	-0.354186	0.508875	0.447131	0.814926
	4.7	3.7	1.17111	0.438686	0.0032294	0.253555	0.186591	-0.106393	0.832504	0.383216	0.603162	-4.78735	0.937648	0.43902	0.23059	0.442071	-0.662902	0.137381	-0.287656	0.873549
	4.7	4.3	0.672777	0.379558	0.0130749	0.33888	0.0842012	-0.205089	0.681587	0.443295	0.546896	-4.86399	-1.41457	0.202349	-0.0378227	0.90238	-0.665861	0.178448	3.01978	0.0753675
	4.7	4.7	0.365943	0.426165	0.00510459	0.239523	0.222713	-0.505608	0.324794	0.977578	0.194242	-5.37439	0.810301	0.633135	0.26315	0.488201	-0.707634	0.231045	-1.08626	0.672325

## Sheet: Supplementary Table 3
	Transfert	Measure	Parameter	Compartment	Estimate	Standard Error	P-value (MICE)	P corr (Bonferroni)
	0.5 - 0.5	1	Intercept	intra	3.05245e-08	2.5879e-08	0.239651	-
	0.5 - 0.5	1	meanScentr	intra	-9.25028e-09	5.67954e-08	0.870793	188.091
	0.5 - 0.5	1	rhoS	intra	4.75987e-09	2.47623e-08	0.847773	183.119
	0.5 - 0.5	1	rhoS2	intra	-5.6061e-09	6.86448e-08	0.934996	201.959
	0.5 - 0.5	1	varS	intra	-3.56546e-09	2.46658e-08	0.885217	191.207
	0.5 - 0.5	2	Intercept	intra	2.14842e-08	2.71009e-08	0.428997	-
	0.5 - 0.5	2	meanScentr	intra	-3.44644e-09	6.0167e-08	0.954389	206.148
	0.5 - 0.5	2	rhoS	intra	-7.83682e-09	2.56106e-08	0.759962	164.152
	0.5 - 0.5	2	rhoS2	intra	2.3636e-08	7.07762e-08	0.738804	159.582
	0.5 - 0.5	2	varS	intra	1.40349e-08	2.57589e-08	0.58654	126.693
	0.5 - 0.5	3	Intercept	intra	2.70057e-08	2.60937e-08	0.302013	-
	0.5 - 0.5	3	meanScentr	intra	-3.48388e-09	5.78117e-08	0.952012	205.635
	0.5 - 0.5	3	rhoS	intra	4.14908e-09	2.47841e-08	0.867226	187.321
	0.5 - 0.5	3	rhoS2	intra	-1.34122e-08	6.90107e-08	0.846111	182.76
	0.5 - 0.5	3	varS	intra	-9.00208e-10	2.48688e-08	0.971162	209.771
	0.5 - 2	1	Intercept	intra	3.55954e-08	2.72804e-08	0.193698	-
	0.5 - 2	1	meanScentr	intra	1.74935e-08	5.93219e-08	0.768427	165.98
	0.5 - 2	1	rhoS	intra	1.08898e-08	2.63355e-08	0.679765	146.829
	0.5 - 2	1	rhoS2	intra	-2.57241e-09	7.2694e-08	0.971813	209.912
	0.5 - 2	1	varS	intra	-1.7069e-09	2.61483e-08	0.948029	204.774
	0.5 - 2	2	Intercept	intra	1.41064e-07	2.80488e-08	1.28675e-06	-
	0.5 - 2	2	meanScentr	intra	-4.92315e-08	6.44839e-08	0.446408	96.4242
	0.5 - 2	2	rhoS	intra	9.61748e-08	2.57385e-08	0.000251703	0.0543679
	0.5 - 2	2	rhoS2	intra	-2.79504e-07	7.198e-08	0.000146441	0.0316312
	0.5 - 2	2	varS	intra	-1.57651e-08	2.64464e-08	0.551904	119.211
	0.5 - 2	3	Intercept	intra	9.58726e-08	2.92148e-08	0.00128404	-
	0.5 - 2	3	meanScentr	intra	-5.88572e-08	6.8796e-08	0.393851	85.0719
	0.5 - 2	3	rhoS	intra	2.72939e-08	2.59025e-08	0.293473	63.3902
	0.5 - 2	3	rhoS2	intra	-1.04637e-07	7.24456e-08	0.150468	32.5011
	0.5 - 2	3	varS	intra	1.05533e-08	2.72061e-08	0.698613	150.9
	0.5 - 3.5	1	Intercept	intra	-7.53114e-09	2.63532e-08	0.775368	-
	0.5 - 3.5	1	meanScentr	intra	8.85874e-09	5.75345e-08	0.877798	189.604
	0.5 - 3.5	1	rhoS	intra	-2.22246e-08	2.53227e-08	0.381285	82.3575
	0.5 - 3.5	1	rhoS2	intra	6.6974e-08	7.06425e-08	0.344363	74.3824
	0.5 - 3.5	1	varS	intra	8.94356e-09	2.51124e-08	0.722139	155.982
	0.5 - 3.5	2	Intercept	intra	1.92476e-08	2.7684e-08	0.487854	-
	0.5 - 3.5	2	meanScentr	intra	6.86792e-08	6.34359e-08	0.280677	60.6262
	0.5 - 3.5	2	rhoS	intra	-4.23536e-09	2.6883e-08	0.87501	189.002
	0.5 - 3.5	2	rhoS2	intra	1.48128e-08	7.44073e-08	0.842452	181.97
	0.5 - 3.5	2	varS	intra	-1.25255e-08	2.61634e-08	0.632737	136.671
	0.5 - 3.5	3	Intercept	intra	-1.04865e-08	3.17923e-08	0.742068	-
	0.5 - 3.5	3	meanScentr	intra	-2.39716e-08	8.13626e-08	0.768952	166.094
	0.5 - 3.5	3	rhoS	intra	-8.38978e-08	3.10609e-08	0.00791876	1.71045
	0.5 - 3.5	3	rhoS2	intra	1.68638e-07	8.64467e-08	0.0534459	11.5443
	0.5 - 3.5	3	varS	intra	3.35211e-09	2.97267e-08	0.91039	196.644
	3.5 - 0.5	1	Intercept	intra	3.54909e-08	2.85889e-08	0.216305	-
	3.5 - 0.5	1	meanScentr	intra	1.88691e-08	5.77614e-08	0.744285	160.766
	3.5 - 0.5	1	rhoS	intra	1.34511e-08	2.48176e-08	0.588453	127.106
	3.5 - 0.5	1	rhoS2	intra	3.1395e-08	6.91095e-08	0.650151	140.433
	3.5 - 0.5	1	varS	intra	-2.2439e-08	2.73853e-08	0.413825	89.3862
	3.5 - 0.5	2	Intercept	intra	2.96976e-08	2.86475e-08	0.301498	-
	3.5 - 0.5	2	meanScentr	intra	1.87705e-09	6.73565e-08	0.977809	211.207
	3.5 - 0.5	2	rhoS	intra	-9.78313e-09	3.05042e-08	0.748968	161.777
	3.5 - 0.5	2	rhoS2	intra	5.485e-08	8.63831e-08	0.526676	113.762
	3.5 - 0.5	2	varS	intra	-6.23458e-09	2.68624e-08	0.816759	176.42
	3.5 - 0.5	3	Intercept	intra	2.37883e-08	2.59632e-08	0.360698	-
	3.5 - 0.5	3	meanScentr	intra	-7.27785e-09	5.72918e-08	0.899052	194.195
	3.5 - 0.5	3	rhoS	intra	1.25188e-08	2.4545e-08	0.610607	131.891
	3.5 - 0.5	3	rhoS2	intra	-2.15844e-08	6.87236e-08	0.753806	162.822
	3.5 - 0.5	3	varS	intra	6.05825e-11	2.47901e-08	0.998053	215.579
	3.5 - 2	1	Intercept	intra	2.19929e-07	2.84548e-08	1.17417e-12	-
	3.5 - 2	1	meanScentr	intra	-9.96333e-08	6.6866e-08	0.138525	29.9215
	3.5 - 2	1	rhoS	intra	6.54064e-08	2.82701e-08	0.022093	4.7721
	3.5 - 2	1	rhoS2	intra	-2.41327e-07	8.15545e-08	0.00365052	0.788512
	3.5 - 2	1	varS	intra	-2.58607e-08	2.72677e-08	0.344387	74.3877
	3.5 - 2	2	Intercept	intra	1.93201e-07	3.1147e-08	6.73355e-09	-
	3.5 - 2	2	meanScentr	intra	-2.34806e-07	7.25657e-08	0.00158528	0.342421
	3.5 - 2	2	rhoS	intra	1.30884e-07	2.80119e-08	6.63612e-06	0.0014334
	3.5 - 2	2	rhoS2	intra	-3.61361e-07	8.11499e-08	1.75796e-05	0.0037972
	3.5 - 2	2	varS	intra	7.31961e-09	2.97524e-08	0.806055	174.108
	3.5 - 2	3	Intercept	intra	1.30058e-07	2.60972e-08	1.40389e-06	-
	3.5 - 2	3	meanScentr	intra	-4.78808e-08	5.8049e-08	0.410542	88.677
	3.5 - 2	3	rhoS	intra	2.86625e-08	2.49044e-08	0.251228	54.2653
	3.5 - 2	3	rhoS2	intra	-9.96623e-08	6.93235e-08	0.152204	32.876
	3.5 - 2	3	varS	intra	7.06087e-09	2.48319e-08	0.776454	167.714
	3.5 - 3.5	1	Intercept	intra	1.42011e-07	2.88706e-08	2.21774e-06	-
	3.5 - 3.5	1	meanScentr	intra	-6.94336e-08	6.05057e-08	0.252787	54.6019
	3.5 - 3.5	1	rhoS	intra	3.35108e-09	2.65069e-08	0.89955	194.303
	3.5 - 3.5	1	rhoS2	intra	-7.2602e-08	7.40241e-08	0.328144	70.8791
	3.5 - 3.5	1	varS	intra	1.12467e-08	2.7704e-08	0.685344	148.034
	3.5 - 3.5	2	Intercept	intra	2.89353e-07	3.08355e-08	2.22045e-16	-
	3.5 - 3.5	2	meanScentr	intra	-5.10665e-08	7.88335e-08	0.518663	112.031
	3.5 - 3.5	2	rhoS	intra	1.67754e-07	4.02328e-08	8.57644e-05	0.0185251
	3.5 - 3.5	2	rhoS2	intra	-4.56297e-07	1.09465e-07	8.31842e-05	0.0179678
	3.5 - 3.5	2	varS	intra	-4.83401e-08	2.77202e-08	0.0832145	17.9743
	3.5 - 3.5	3	Intercept	intra	1.60737e-07	2.75227e-08	2.59506e-08	-
	3.5 - 3.5	3	meanScentr	intra	-1.46567e-08	5.99999e-08	0.807309	174.379
	3.5 - 3.5	3	rhoS	intra	2.88249e-08	2.5722e-08	0.263966	57.0166
	3.5 - 3.5	3	rhoS2	intra	-7.72281e-08	7.24738e-08	0.288106	62.2309
	3.5 - 3.5	3	varS	intra	2.94418e-08	2.63058e-08	0.26464	57.1623
	0.5 - 0.5	1	Intercept	extra	5.50151e-09	3.84465e-08	0.886363	-
	0.5 - 0.5	1	meanScentr	extra	-1.0338e-08	8.42206e-08	0.902433	194.925
	0.5 - 0.5	1	rhoS	extra	-3.06416e-08	3.6734e-08	0.405222	87.528
	0.5 - 0.5	1	rhoS2	extra	7.10417e-08	1.01912e-07	0.486579	105.101
	0.5 - 0.5	1	varS	extra	2.93801e-08	3.66514e-08	0.423752	91.5305
	0.5 - 0.5	2	Intercept	extra	4.13213e-09	3.88282e-08	0.91536	-
	0.5 - 0.5	2	meanScentr	extra	2.60834e-09	8.44098e-08	0.97538	210.682
	0.5 - 0.5	2	rhoS	extra	-3.26309e-08	3.66532e-08	0.374422	80.8751
	0.5 - 0.5	2	rhoS2	extra	8.655e-08	1.01824e-07	0.396373	85.6166
	0.5 - 0.5	2	varS	extra	3.04225e-08	3.70453e-08	0.41254	89.1087
	0.5 - 0.5	3	Intercept	extra	-2.60159e-09	3.84053e-08	0.946061	-
	0.5 - 0.5	3	meanScentr	extra	3.17181e-08	8.3989e-08	0.706103	152.518
	0.5 - 0.5	3	rhoS	extra	-3.40318e-08	3.65793e-08	0.353331	76.3194
	0.5 - 0.5	3	rhoS2	extra	9.31494e-08	1.01509e-07	0.359932	77.7454
	0.5 - 0.5	3	varS	extra	2.09033e-08	3.66141e-08	0.568716	122.843
	0.5 - 2	1	Intercept	extra	2.03197e-08	3.90975e-08	0.603869	-
	0.5 - 2	1	meanScentr	extra	-7.72044e-08	8.66887e-08	0.374313	80.8517
	0.5 - 2	1	rhoS	extra	-5.30889e-08	3.75336e-08	0.158905	34.3234
	0.5 - 2	1	rhoS2	extra	7.66312e-08	1.04402e-07	0.463877	100.197
	0.5 - 2	1	varS	extra	4.58493e-08	3.70311e-08	0.217184	46.9118
	0.5 - 2	2	Intercept	extra	6.19361e-09	3.98052e-08	0.876522	-
	0.5 - 2	2	meanScentr	extra	-6.44426e-08	8.94027e-08	0.472002	101.952
	0.5 - 2	2	rhoS	extra	-4.28039e-08	3.70877e-08	0.249893	53.9769
	0.5 - 2	2	rhoS2	extra	1.16655e-07	1.0351e-07	0.261183	56.4156
	0.5 - 2	2	varS	extra	5.70953e-08	3.77609e-08	0.132244	28.5646
	0.5 - 2	3	Intercept	extra	-3.03463e-08	3.85152e-08	0.431712	-
	0.5 - 2	3	meanScentr	extra	-2.1e-08	8.43788e-08	0.803718	173.603
	0.5 - 2	3	rhoS	extra	-7.25496e-08	3.66354e-08	0.0490717	10.5995
	0.5 - 2	3	rhoS2	extra	2.48887e-07	1.0179e-07	0.0153701	3.31994
	0.5 - 2	3	varS	extra	7.67387e-08	3.67302e-08	0.0379851	8.20479
	0.5 - 3.5	1	Intercept	extra	3.49737e-08	3.87966e-08	0.368472	-
	0.5 - 3.5	1	meanScentr	extra	-3.55877e-08	8.47735e-08	0.675103	145.822
	0.5 - 3.5	1	rhoS	extra	-2.28782e-08	3.70711e-08	0.537876	116.181
	0.5 - 3.5	1	rhoS2	extra	4.07019e-08	1.0303e-07	0.693249	149.742
	0.5 - 3.5	1	varS	extra	2.96016e-08	3.69506e-08	0.424056	91.5961
	0.5 - 3.5	2	Intercept	extra	2.93467e-08	3.90753e-08	0.453568	-
	0.5 - 3.5	2	meanScentr	extra	-1.01639e-07	8.69255e-08	0.24382	52.6651
	0.5 - 3.5	2	rhoS	extra	5.77177e-09	3.75855e-08	0.878121	189.674
	0.5 - 3.5	2	rhoS2	extra	-1.10419e-08	1.03918e-07	0.915493	197.747
	0.5 - 3.5	2	varS	extra	5.5938e-08	3.71826e-08	0.134137	28.9735
	0.5 - 3.5	3	Intercept	extra	8.20758e-09	4.07275e-08	0.840525	-
	0.5 - 3.5	3	meanScentr	extra	8.68239e-08	9.17899e-08	0.3456	74.6496
	0.5 - 3.5	3	rhoS	extra	-6.17835e-08	3.88431e-08	0.113523	24.5209
	0.5 - 3.5	3	rhoS2	extra	1.90518e-07	1.09378e-07	0.0833658	18.007
	0.5 - 3.5	3	varS	extra	1.53888e-07	3.90576e-08	0.000118354	0.0255644
	3.5 - 0.5	1	Intercept	extra	1.9546e-07	4.05651e-08	3.12088e-06	-
	3.5 - 0.5	1	meanScentr	extra	-8.40072e-08	8.81295e-08	0.341773	73.823
	3.5 - 0.5	1	rhoS	extra	3.18619e-08	3.84187e-08	0.40803	88.1344
	3.5 - 0.5	1	rhoS2	extra	-1.29036e-07	1.07267e-07	0.230624	49.8149
	3.5 - 0.5	1	varS	extra	3.47612e-08	3.8733e-08	0.37071	80.0733
	3.5 - 0.5	2	Intercept	extra	1.40245e-07	4.35868e-08	0.00158233	-
	3.5 - 0.5	2	meanScentr	extra	1.62878e-07	1.13221e-07	0.153231	33.0979
	3.5 - 0.5	2	rhoS	extra	1.67154e-07	5.48964e-08	0.00310097	0.669809
	3.5 - 0.5	2	rhoS2	extra	-2.09371e-07	1.58143e-07	0.189367	40.9032
	3.5 - 0.5	2	varS	extra	2.36689e-07	4.20708e-08	9.03455e-08	1.95146e-05
	3.5 - 0.5	3	Intercept	extra	-7.95881e-08	3.85506e-08	0.0402975	-
	3.5 - 0.5	3	meanScentr	extra	1.08755e-07	8.44594e-08	0.199404	43.0712
	3.5 - 0.5	3	rhoS	extra	5.38093e-08	3.66318e-08	0.143462	30.9877
	3.5 - 0.5	3	rhoS2	extra	2.47073e-08	1.0192e-07	0.808712	174.682
	3.5 - 0.5	3	varS	extra	2.14069e-07	3.67364e-08	2.30569e-08	4.98029e-06
	3.5 - 2	1	Intercept	extra	9.17664e-08	3.97715e-08	0.0221586	-
	3.5 - 2	1	meanScentr	extra	-2.32899e-08	8.65223e-08	0.788094	170.228
	3.5 - 2	1	rhoS	extra	-6.03889e-08	3.74209e-08	0.108261	23.3844
	3.5 - 2	1	rhoS2	extra	9.7054e-08	1.04055e-07	0.352173	76.0695
	3.5 - 2	1	varS	extra	2.89634e-08	3.78516e-08	0.445149	96.1521
	3.5 - 2	2	Intercept	extra	9.64597e-08	4.07493e-08	0.0190274	-
	3.5 - 2	2	meanScentr	extra	7.74018e-08	9.09896e-08	0.39618	85.5748
	3.5 - 2	2	rhoS	extra	-5.30276e-08	3.84663e-08	0.169776	36.6716
	3.5 - 2	2	rhoS2	extra	1.26137e-07	1.08374e-07	0.246082	53.1536
	3.5 - 2	2	varS	extra	3.43557e-08	3.91264e-08	0.381137	82.3256
	3.5 - 2	3	Intercept	extra	2.93425e-08	3.84259e-08	0.446019	-
	3.5 - 2	3	meanScentr	extra	1.74184e-08	8.41786e-08	0.836287	180.638
	3.5 - 2	3	rhoS	extra	-4.86629e-08	3.66636e-08	0.185967	40.1689
	3.5 - 2	3	rhoS2	extra	1.00266e-07	1.01762e-07	0.325698	70.3508
	3.5 - 2	3	varS	extra	3.45094e-08	3.66334e-08	0.347345	75.0266
	3.5 - 3.5	1	Intercept	extra	3.13292e-08	3.88241e-08	0.420694	-
	3.5 - 3.5	1	meanScentr	extra	2.8908e-08	8.4739e-08	0.73337	158.408
	3.5 - 3.5	1	rhoS	extra	-5.96821e-08	3.69863e-08	0.108253	23.3827
	3.5 - 3.5	1	rhoS2	extra	1.49878e-07	1.0263e-07	0.145827	31.4985
	3.5 - 3.5	1	varS	extra	4.09267e-08	3.69893e-08	0.269918	58.3023
	3.5 - 3.5	2	Intercept	extra	4.56396e-08	3.88315e-08	0.241324	-
	3.5 - 3.5	2	meanScentr	extra	-3.9031e-08	8.56679e-08	0.649198	140.227
	3.5 - 3.5	2	rhoS	extra	-2.69105e-08	3.69711e-08	0.467575	100.996
	3.5 - 3.5	2	rhoS2	extra	5.66768e-08	1.03003e-07	0.582797	125.884
	3.5 - 3.5	2	varS	extra	4.35515e-08	3.70319e-08	0.241034	52.0634
	3.5 - 3.5	3	Intercept	extra	6.58777e-08	3.88363e-08	0.0914566	-
	3.5 - 3.5	3	meanScentr	extra	1.88123e-08	8.45666e-08	0.824194	178.026
	3.5 - 3.5	3	rhoS	extra	-4.64982e-08	3.67494e-08	0.207289	44.7743
	3.5 - 3.5	3	rhoS2	extra	8.35705e-08	1.02078e-07	0.413968	89.4171
	3.5 - 3.5	3	varS	extra	1.55707e-08	3.69951e-08	0.674311	145.651
	0.5 - 0.5	1	Intercept	total	3.62133e-08	4.02028e-08	0.368826	-
	0.5 - 0.5	1	meanScentr	total	-1.9404e-08	8.79503e-08	0.825617	178.333
	0.5 - 0.5	1	rhoS	total	-2.56888e-08	3.826e-08	0.502744	108.593
	0.5 - 0.5	1	rhoS2	total	6.47844e-08	1.06217e-07	0.542621	117.206
	0.5 - 0.5	1	varS	total	2.56909e-08	3.83264e-08	0.50345	108.745
	0.5 - 0.5	2	Intercept	total	2.5898e-08	4.07233e-08	0.525576	-
	0.5 - 0.5	2	meanScentr	total	-1.54968e-10	9.05092e-08	0.998636	215.705
	0.5 - 0.5	2	rhoS	total	-4.02701e-08	3.88577e-08	0.301362	65.0943
	0.5 - 0.5	2	rhoS2	total	1.0948e-07	1.0767e-07	0.310538	67.0761
	0.5 - 0.5	2	varS	total	4.41565e-08	3.87459e-08	0.255866	55.2671
	0.5 - 0.5	3	Intercept	total	2.42956e-08	4.03637e-08	0.547935	-
	0.5 - 0.5	3	meanScentr	total	2.80044e-08	8.87364e-08	0.752658	162.574
	0.5 - 0.5	3	rhoS	total	-3.01774e-08	3.83872e-08	0.43275	93.474
	0.5 - 0.5	3	rhoS2	total	8.02927e-08	1.06688e-07	0.452611	97.7639
	0.5 - 0.5	3	varS	total	2.01023e-08	3.84785e-08	0.601969	130.025
	0.5 - 2	1	Intercept	total	5.55598e-08	4.18639e-08	0.186147	-
	0.5 - 2	1	meanScentr	total	-5.94299e-08	8.99559e-08	0.509652	110.085
	0.5 - 2	1	rhoS	total	-4.24456e-08	3.86593e-08	0.273613	59.1004
	0.5 - 2	1	rhoS2	total	7.47735e-08	1.0768e-07	0.488277	105.468
	0.5 - 2	1	varS	total	4.44299e-08	3.95539e-08	0.262795	56.7638
	0.5 - 2	2	Intercept	total	1.47248e-07	4.10159e-08	0.000422467	-
	0.5 - 2	2	meanScentr	total	-1.14254e-07	8.99448e-08	0.205579	44.405
	0.5 - 2	2	rhoS	total	5.36604e-08	3.91207e-08	0.171816	37.1122
	0.5 - 2	2	rhoS2	total	-1.62825e-07	1.08713e-07	0.135896	29.3535
	0.5 - 2	2	varS	total	4.11849e-08	3.90304e-08	0.292691	63.2211
	0.5 - 2	3	Intercept	total	6.52485e-08	4.25645e-08	0.127117	-
	0.5 - 2	3	meanScentr	total	-7.8959e-08	9.69292e-08	0.416516	89.9674
	0.5 - 2	3	rhoS	total	-4.50351e-08	3.91226e-08	0.251153	54.2491
	0.5 - 2	3	rhoS2	total	1.44914e-07	1.09085e-07	0.185669	40.1045
	0.5 - 2	3	varS	total	8.75154e-08	4.02119e-08	0.0308572	6.66516
	0.5 - 3.5	1	Intercept	total	2.71851e-08	4.02585e-08	0.500313	-
	0.5 - 3.5	1	meanScentr	total	-2.67346e-08	8.80751e-08	0.761802	164.549
	0.5 - 3.5	1	rhoS	total	-4.50516e-08	3.83317e-08	0.241308	52.1226
	0.5 - 3.5	1	rhoS2	total	1.07816e-07	1.06523e-07	0.312733	67.5502
	0.5 - 3.5	1	varS	total	3.88026e-08	3.83595e-08	0.313011	67.6104
	0.5 - 3.5	2	Intercept	total	4.93339e-08	4.08819e-08	0.229047	-
	0.5 - 3.5	2	meanScentr	total	-3.18707e-08	9.16264e-08	0.728374	157.329
	0.5 - 3.5	2	rhoS	total	7.07782e-10	3.99042e-08	0.985868	212.948
	0.5 - 3.5	2	rhoS2	total	4.70161e-09	1.1072e-07	0.966176	208.694
	0.5 - 3.5	2	varS	total	4.27102e-08	3.89334e-08	0.274037	59.192
	0.5 - 3.5	3	Intercept	total	-3.33511e-09	4.4996e-08	0.941011	-
	0.5 - 3.5	3	meanScentr	total	5.77693e-08	1.06207e-07	0.58741	126.881
	0.5 - 3.5	3	rhoS	total	-1.45736e-07	4.21849e-08	0.00070576	0.152444
	0.5 - 3.5	3	rhoS2	total	3.60013e-07	1.17727e-07	0.00261817	0.565525
	0.5 - 3.5	3	varS	total	1.57921e-07	4.26528e-08	0.000295586	0.0638466
	3.5 - 0.5	1	Intercept	total	2.31148e-07	4.12327e-08	7.43869e-08	-
	3.5 - 0.5	1	meanScentr	total	-6.70287e-08	9.25265e-08	0.469769	101.47
	3.5 - 0.5	1	rhoS	total	4.55839e-08	4.0072e-08	0.256842	55.4778
	3.5 - 0.5	1	rhoS2	total	-9.97776e-08	1.11723e-07	0.373036	80.5759
	3.5 - 0.5	1	varS	total	1.24286e-08	3.92071e-08	0.751601	162.346
	3.5 - 0.5	2	Intercept	total	1.70604e-07	4.61142e-08	0.000304751	-
	3.5 - 0.5	2	meanScentr	total	1.65024e-07	1.21649e-07	0.177997	38.4474
	3.5 - 0.5	2	rhoS	total	1.58187e-07	5.96645e-08	0.00970736	2.09679
	3.5 - 0.5	2	rhoS2	total	-1.5617e-07	1.72581e-07	0.368541	79.6049
	3.5 - 0.5	2	varS	total	2.29966e-07	4.41094e-08	6.23801e-07	0.000134741
	3.5 - 0.5	3	Intercept	total	-5.56325e-08	4.03506e-08	0.169573	-
	3.5 - 0.5	3	meanScentr	total	1.01992e-07	8.83579e-08	0.249805	53.9579
	3.5 - 0.5	3	rhoS	total	6.64255e-08	3.82114e-08	0.0837195	18.0834
	3.5 - 0.5	3	rhoS2	total	2.98369e-09	1.06403e-07	0.977658	211.174
	3.5 - 0.5	3	varS	total	2.13952e-07	3.84306e-08	8.55399e-08	1.84766e-05
	3.5 - 2	1	Intercept	total	3.12506e-07	4.22499e-08	5.49316e-12	-
	3.5 - 2	1	meanScentr	total	-1.20875e-07	9.72503e-08	0.215737	46.5991
	3.5 - 2	1	rhoS	total	4.71678e-09	4.19095e-08	0.910529	196.674
	3.5 - 2	1	rhoS2	total	-1.44248e-07	1.18318e-07	0.224624	48.5188
	3.5 - 2	1	varS	total	2.49732e-09	3.99411e-08	0.950214	205.246
	3.5 - 2	2	Intercept	total	2.90743e-07	4.40298e-08	5.5254e-10	-
	3.5 - 2	2	meanScentr	total	-1.59964e-07	9.3957e-08	0.0904875	19.5453
	3.5 - 2	2	rhoS	total	7.80111e-08	4.1377e-08	0.0611245	13.2029
	3.5 - 2	2	rhoS2	total	-2.38341e-07	1.12838e-07	0.0361073	7.79917
	3.5 - 2	2	varS	total	4.08538e-08	4.19457e-08	0.331526	71.6096
	3.5 - 2	3	Intercept	total	1.5926e-07	4.04022e-08	0.000113062	-
	3.5 - 2	3	meanScentr	total	-3.13164e-08	8.92193e-08	0.725976	156.811
	3.5 - 2	3	rhoS	total	-1.97037e-08	3.85081e-08	0.609464	131.644
	3.5 - 2	3	rhoS2	total	-1.02475e-10	1.07101e-07	0.999238	215.835
	3.5 - 2	3	varS	total	4.17281e-08	3.84846e-08	0.279593	60.392
	3.5 - 3.5	1	Intercept	total	1.73192e-07	4.20188e-08	5.75797e-05	-
	3.5 - 3.5	1	meanScentr	total	-4.12071e-08	9.06438e-08	0.649933	140.385
	3.5 - 3.5	1	rhoS	total	-5.6452e-08	3.98714e-08	0.158553	34.2475
	3.5 - 3.5	1	rhoS2	total	7.72998e-08	1.10527e-07	0.485222	104.808
	3.5 - 3.5	1	varS	total	5.23309e-08	4.01641e-08	0.194293	41.9674
	3.5 - 3.5	2	Intercept	total	3.34215e-07	4.31788e-08	8.79297e-13	-
	3.5 - 3.5	2	meanScentr	total	-8.50817e-08	1.01589e-07	0.403694	87.1978
	3.5 - 3.5	2	rhoS	total	1.40251e-07	4.85883e-08	0.00462825	0.999701
	3.5 - 3.5	2	rhoS2	total	-3.95704e-07	1.31336e-07	0.00313068	0.676228
	3.5 - 3.5	2	varS	total	-4.21797e-09	4.02378e-08	0.916633	197.993
	3.5 - 3.5	3	Intercept	total	2.26418e-07	4.12717e-08	1.34126e-07	-
	3.5 - 3.5	3	meanScentr	total	2.89769e-09	9.07414e-08	0.97456	210.505
	3.5 - 3.5	3	rhoS	total	-1.71854e-08	3.89897e-08	0.659887	142.536
	3.5 - 3.5	3	rhoS2	total	5.1882e-09	1.09242e-07	0.962172	207.829
	3.5 - 3.5	3	varS	total	4.54201e-08	3.93776e-08	0.25022	54.0474

## Sheet: Supplementary Table 4
	Factor	SSQ (x 1E+12)	df1	F value	Pr(>F)	Eta2
	S1	4539.4	2	43.681	0	0.659014
	S0	480.182	1	41.7841	0	0.069711
	Time	195.696	2	10.7922	2.1e-05	0.02841
	S1 x S0	540.685	1	41.9198	0	0.078495
	S1 x Time	93.7349	4	2.7336	0.02735	0.013608
	S0 x Time	134.89	2	8.7355	0.000161	0.019583
	S1 x S0 x Time	141.355	2	9.0475	0.000118	0.020521
	rhoS²	44.6379	1	5.53	0.018704	0.00648
	rhoS	53.2031	1	7.355	0.006691	0.007724
	meanScentr	14.2707	1	1.9143	0.166494	0.002072
	varS	1.01526	1	0.1085	0.741829	0.000147
	S1 x rhoS²	94.7419	2	5.8727	0.002821	0.013754
	S1 x rhoS	33.9281	2	2.237	0.106797	0.004926
	S1 x meanScentr	12.5706	2	0.8082	0.445657	0.001825
	S1 x varS	1.32973	2	0.0589	0.942772	0.000193
	S0 x rhoS²	4.26819	1	0.4135	0.520228	0.00062
	S0 x rhoS	1.16467	1	0.1227	0.726095	0.000169
	S0 x meanScentr	3.8513	1	0.4512	0.501752	0.000559
	S0 x varS	1.02625	1	0.1088	0.741531	0.000149
	Time x rhoS	29.5997	2	1.8266	0.160982	0.004297
	Time x rhoS²	19.8806	2	1.0816	0.33908	0.002886
	Time x meanScentr	4.25766	2	0.19	0.826972	0.000618
	Time x varS	4.3477	2	0.2711	0.762551	0.000631
	S1 x S0 x rhoS²	5.35915	1	0.5317	0.465905	0.000778
	S1 x S0 x rhoS	0.671889	1	0.0691	0.792636	9.8e-05
	S1 x S0 x meanScentr	6.02111	1	0.7634	0.382257	0.000874
	S1 x S0 x varS	0.784126	1	0.0843	0.77161	0.000114
	S1 x Time x rhoS	50.6853	4	1.3139	0.262116	0.007358
	S1 x Time x rhoS²	33.4521	4	0.9333	0.443311	0.004856
	S1 x Time x meanScentr	9.29298	4	0.1862	0.945693	0.001349
	S1 x Time x varS	10.966	4	0.294	0.882038	0.001592
	S0 x Time x rhoS²	13.7438	2	0.6403	0.527137	0.001995
	S0 x Time x rhoS	2.1225	2	0.0951	0.90931	0.000308
	S0 x Time x meanScentr	4.37731	2	0.1974	0.820847	0.000635
	S0 x Time x varS	2.21969	2	0.1045	0.90078	0.000322
	S1 x S0 x Time x rhoS²	16.4951	2	0.9515	0.386174	0.002395
	S1 x S0 x Time x rhoS	1.376	2	0.0638	0.938211	0.0002
	S1 x S0 x Time x meanScentr	5.33604	2	0.2779	0.75735	0.000775
	S1 x S0 x Time x varS	2.27531	2	0.1005	0.90441	0.00033
	Residual	272.953

## Sheet: Supplementary Table 5
		SSQ	df1	F value	Pr(>F)	eta2
	S1	348.446	2	8.3783	0.000232	0.025177
	S0	7972.77	1	115.991	0	0.57607
	Time	1392.31	2	32.1914	0	0.100601
	S1 : S0	275.366	1	17.7998	2.5e-05	0.019896
	S1 : Time	1060.47	4	12.9812	0	0.076624
	S0 : Time	689.329	2	19.0008	0	0.049807
	S1 : S0 : Time	320.709	2	9.9981	4.6e-05	0.023173
	rhoS²	67.1779	1	4.2189	0.039981	0.004854
	rhoS	24.5091	1	1.5611	0.211507	0.001771
	meanScentr	16.3062	1	0.9948	0.318575	0.001178
	varS	145.196	1	9.524	0.002029	0.010491
	S1 : rhoS²	11.3877	2	0.2637	0.768195	0.000823
	S1 : rhoS	73.3626	2	2.313	0.098974	0.005301
	S1 : meanScentr	21.1212	2	0.5956	0.551231	0.001526
	S1 : varS	43.0202	2	1.4165	0.242557	0.003108
	S0 : rhoS²	109.985	1	7.0019	0.008144	0.007947
	S0 : rhoS	78.6993	1	5.2613	0.021805	0.005686
	S0 : meanScentr	1.06763	1	0.0488	0.825134	7.7e-05
	S0 : varS	9.76749	1	0.6546	0.41846	0.000706
	Time : rhoS²	52.9774	2	1.5643	0.209246	0.003828
	Time : rhoS	115.817	2	3.6513	0.025962	0.008368
	Time : meanScentr	5.55256	2	0.1355	0.873284	0.000401
	Time : varS	22.9893	2	0.7743	0.461018	0.001661
	S1 : S0 : rhoS²	7.0772	1	0.3427	0.558301	0.000511
	S1 : S0 : rhoS	59.1611	1	3.9357	0.047274	0.004275
	S1 : S0 : meanScentr	2.65164	1	0.13	0.718436	0.000192
	S1 : S0 : varS	44.2837	1	3.0176	0.082365	0.0032
	S1 : Time : rhoS²	25.0762	4	0.2946	0.881652	0.001812
	S1 : Time : rhoS	11.8405	4	0.088	0.9862	0.000856
	S1 : Time : meanScentr	13.9245	4	0.108	0.979786	0.001006
	S1 : Time : varS	50.4941	4	0.7821	0.536581	0.003648
	S0 : Time : rhoS²	12.9136	2	0.3465	0.707182	0.000933
	S0 : Time : rhoS	32.2896	2	1.0016	0.367308	0.002333
	S0 : Time : meanScentr	4.56155	2	0.1125	0.893626	0.00033
	S0 : Time : varS	8.75809	2	0.2742	0.760179	0.000633
	S1 : S0 : Time : rhoS²	36.4675	2	0.9816	0.374715	0.002635
	S1 : S0 : Time : rhoS	25.9169	2	0.7575	0.468855	0.001873
	S1 : S0 : Time : meanScentr	6.17955	2	0.1231	0.884186	0.000447
	S1 : S0 : Time : varS	18.829	2	0.6358	0.529504	0.00136
	Residual	621.157
